# Supplementary material for: The novel BET‐CBP/p300 dual inhibitor NEO2734 is active in SPOP mutant and wild‐type prostate cancer
Source: EMBO Mol Med. 2019 Sep 26;11(11):e10659. doi: 10.15252/emmm.201910659 (PMC6835201; doi:10.15252/emmm.201910659)
Supplement: Supplementary file 3 — Dataset EV1 [file EMMM-11-e10659-s003.xlsx]

## Sheet: Dataset EV1 Legend
Data Set EV1 includes all the numerical values and experimental sample number (n) for all the figures generated in this manuscript. Specifically, this dataset contains the original data for Figure 1E, 1G, Figure 4B-C, 4E-G, Figure 5C, 5E, Figure 6D, 6F, Figure 7B-C, 7E, 7H, Figure EV1E, Figure EV2A-B, Figure EV4B, EV4D, Figure EV5D, EV5G.

## Sheet: Fig 1E
Fig 1E. The quantified IHC data of BRD4 in primary prostate cancer
SPOP WT Patient ID	Intensity	Percentage	IHC score	IHC score		SPOP MUT Patient ID	SPOP mutations	Intensity	Percentage	IHC score	IHC score
Patient 1	2	75	150	1.5		Patient 1	W131G	2	100	200	2
Patient 2	2	80	160	1.6		Patient 2	F102C	1	80	80	0.8
Patient 3	1	60	60	0.6		Patient 3	F102C	2	100	200	2
Patient 4	2	60	120	1.2		Patient 4	F102C	3	80	240	2.4
Patient 5	1	90	90	0.9		Patient 5	F133V	2	90	180	1.8
Patient 6	2	70	140	1.4		Patient 6	F133V	3	100	300	3
Patient 7	3	50	150	1.5		Patient 7	F133V	3	80	240	2.4
Patient 8	2	40	80	0.8		Patient 8	F102C	2	100	200	2
Patient 9	1	90	90	0.9		Patient 9	F133V	2	90	180	1.8
Patient 10	2	90	180	1.8		Patient 10	W131G	1	80	80	0.8
Patient 11	3	50	150	1.5		Patient 11	F133V	3	80	240	2.4
Patient 12	2	40	80	0.8		Patient 12	Q165P	2	90	180	1.8
Patient 13	1	40	40	0.4
Patient 14	3	65	195	1.95
Patient 15	2	40	80	0.8
Patient 16	1	60	60	0.6
Patient 17	3	70	210	2.1
Patient 18	1	50	50	0.5
Patient 19	3	70	210	2.1
Patient 20	0	0	0	0
Patient 21	2	70	140	1.4
Patient 22	1	50	50	0.5
Patient 23	3	60	180	1.8
Patient 24	2	70	140	1.4
Patient 25	1	50	50	0.5		T. Test (SPOP WT vs MUT)	0.00123749
Patient 26	3	80	240	2.4
Patient 27	2	60	120	1.2
Patient 28	1	80	80	0.8
Patient 29	3	70	210	2.1
Patient 30	2	60	120	1.2
Patient 31	3	50	150	1.5
Patient 32	1	75	75	0.75
Patient 33	2	40	80	0.8
Patient 34	0	0	0	0
Patient 35	3	70	210	2.1
Patient 36	2	60	120	1.2
Patient 37	3	70	210	2.1
Patient 38	2	80	160	1.6
Patient 39	2	60	120	1.2
Patient 40	2	100	200	2
Patient 41	1	90	90	0.9
Patient 42	3	60	180	1.8
Patient 43	2	70	140	1.4
Patient 44	1	70	70	0.7
Patient 45	3	65	195	1.95
Patient 46	2	70	140	1.4
Patient 47	3	40	120	1.2
Patient 48	3	50	150	1.5
Patient 49	2	80	160	1.6
Patient 50	2	90	180	1.8
Patient 51	2	75	150	1.5
Patient 52	3	80	240	2.4
Patient 53	1	50	50	0.5
Patient 54	2	70	140	1.4
Patient 55	2	80	160	1.6
Patient 56	3	60	180	1.8
Patient 57	2	70	140	1.4
Patient 58	3	60	180	1.8
Patient 59	2	70	140	1.4
Patient 60	1	50	50	0.5
Patient 61	2	70	140	1.4
Patient 62	3	60	180	1.8
Patient 63	0	0	0	0
Patient 64	2	70	140	1.4
Patient 65	1	80	80	0.8
Patient 66	3	70	210	2.1
Patient 67	2	80	160	1.6
Patient 68	2	60	120	1.2
Patient 69	1	50	50	0.5
Patient 70	3	70	210	2.1
Patient 71	3	70	210	2.1
Patient 72	2	60	120	1.2
Patient 73	3	70	210	2.1
Patient 74	3	80	240	2.4
Patient 75	2	70	140	1.4
Patient 76	1	50	50	0.5
Patient 77	3	60	180	1.8
Patient 78	1	70	70	0.7
Patient 79	2	80	160	1.6
Patient 80	0	0	0	0
Patient 81	1	90	90	0.9
Patient 82	1	50	50	0.5
Patient 83	2	40	80	0.8
Patient 84	3	70	210	2.1
Patient 85	2	80	160	1.6

## Sheet: Fig 1G
Fig 1G. The quantified IHC data of AR in primary prostate cancer
SPOP WT Patient ID	Intensity	Percentage	IHC score	IHC score			SPOP MUT Patient ID	SPOP mutations	Intensity	Percentage	IHC score	IHC score
Patient 1	1	80	80	0.8			Patient 1	W131G	3	80	240	2.4
Patient 2	1	50	50	0.5			Patient 2	F102C	2	80	160	1.6
Patient 3	2	60	120	1.2			Patient 3	F102C	3	70	210	2.1
Patient 4	1	50	50	0.5			Patient 4	F102C	3	80	240	2.4
Patient 5	0	0	0	0			Patient 5	F133V	2	80	160	1.6
Patient 6	3	70	210	2.1			Patient 6	F133V	1	100	100	1
Patient 7	3	90	270	2.7			Patient 7	F133V	2	80	160	1.6
Patient 8	1	80	80	0.8			Patient 8	F102C	3	95	285	2.85
Patient 9	2	80	160	1.6			Patient 9	F133V	3	90	270	2.7
Patient 10	1	80	80	0.8			Patient 10	W131G	2	80	160	1.6
Patient 11	2	70	140	1.4			Patient 11	F133V	3	80	240	2.4
Patient 12	3	100	300	3			Patient 12	Q165P	3	80	240	2.4
Patient 13	2	90	180	1.8
Patient 14	1	80	80	0.8
Patient 15	1	90	90	0.9
Patient 16	0	0	0	0
Patient 17	2	80	160	1.6
Patient 18	1	70	70	0.7
Patient 19	2	60	120	1.2
Patient 20	3	40	120	1.2
Patient 21	2	100	200	2			T. Test (SPOP WT vs MUT)	0.000609539
Patient 22	3	80	240	2.4
Patient 23	1	70	70	0.7
Patient 24	1	80	80	0.8
Patient 25	2	90	180	1.8
Patient 26	1	50	50	0.5
Patient 27	1	60	60	0.6
Patient 28	2	50	100	1
Patient 29	2	100	200	2
Patient 30	1	80	80	0.8
Patient 31	2	60	120	1.2
Patient 32	3	40	120	1.2
Patient 33	2	80	160	1.6
Patient 34	1	50	50	0.5
Patient 35	2	70	140	1.4
Patient 36	3	50	150	1.5
Patient 37	1	80	80	0.8
Patient 38	2	50	100	1
Patient 39	3	50	150	1.5
Patient 40	1	100	100	1
Patient 41	2	100	200	2
Patient 42	1	100	100	1
Patient 43	1	90	90	0.9
Patient 44	2	80	160	1.6
Patient 45	1	80	80	0.8
Patient 46	2	80	160	1.6
Patient 47	3	100	300	3
Patient 48	1	80	80	0.8
Patient 49	2	70	140	1.4
Patient 50	2	80	160	1.6
Patient 51	0	0	0	0
Patient 52	1	50	50	0.5
Patient 53	1	70	70	0.7
Patient 54	2	50	100	1
Patient 55	1	30	30	0.3
Patient 56	2	90	180	1.8
Patient 57	2	70	140	1.4
Patient 58	1	80	80	0.8
Patient 59	1	50	50	0.5
Patient 60	1	100	100	1
Patient 61	1	70	70	0.7
Patient 62	2	80	160	1.6
Patient 63	0	0	0	0
Patient 64	1	90	90	0.9
Patient 65	2	80	160	1.6
Patient 66	3	100	300	3
Patient 67	2	80	160	1.6
Patient 68	0	0	0	0
Patient 69	1	70	70	0.7
Patient 70	2	80	160	1.6
Patient 71	1	90	90	0.9
Patient 72	0	0	0	0
Patient 73	2	70	140	1.4
Patient 74	2	100	200	2
Patient 75	3	80	240	2.4
Patient 76	2	80	160	1.6
Patient 77	1	90	90	0.9
Patient 78	3	70	210	2.1
Patient 79	2	80	160	1.6
Patient 80	0	0	0	0
Patient 81	0	0	0	0
Patient 82	3	90	270	2.7
Patient 83	3	100	300	3
Patient 84	1	50	50	0.5
Patient 85	3	100	300	3

## Sheet: Fig 4B
Fig 4B. The quantification data of MTS in EV and Q165P DU145 cells after the drug treatment
	Group 1	Group 2	Group 3	Group 4	Group 5	Group 6	Group 7	Group 8	Group 9	Group 10
	EV	EV	EV	EV	EV	Q165P	Q165P	Q165P	Q165P	Q165P
Normalized OD value	DMSO	JQ1	CPI-637	JQ1+CPI-637	NEO2734	DMSO	JQ1	CPI-637	JQ1+CPI-637	NEO2734
Sample 1	1.015	0.887	0.69	0.568	0.25	1.268	1.037	0.989	0.381	0.241
Sample 2	1.008	0.797	0.785	0.406	0.423	1.233	1.107	0.872	0.368	0.257
Sample 3	0.983	0.835	0.705	0.534	0.386	1.19	1.079	0.898	0.308	0.325
Sample 4	0.92	0.68	0.726	0.536	0.337	1.126	0.895	0.764	0.334	0.22
Sample 5	0.973	0.765	0.693	0.659	0.412	0.966	1.162	0.888	0.388	0.203
Sample 6	1.0146					1.181
Sample 7	0.953					1.149
Sample 8	1.043					1.182
Sample 9	1.058					1.193
Sample 10	1.091					1.132
Sample 11	0.943					1.164
Sample 12	0.947					1.09
Sample 13	0.951					1.157
Sample 14	0.999					1.0267
Sample 15	1.002					1.385
T. Test
Group 1 vs Group 2	1.58742e-06
Group 1 vs Group 3	8.69231e-10
Group 1 vs Group 4	1.88885e-11
Group 1 vs Group 5	9.21953e-15
Group 1 vs Group 6	1.55677e-06
Group 6 vs Group 7	0.0493316
Group 6 vs Group 8	1.73619e-05
Group 6 vs Group 9	6.54589e-13
Group 6 vs Group 10	1.01135e-13
Group 5 vs Group 10	0.0181278

## Sheet: Fig 4C
Fig 4C. The NEO2734 IC50 in EV and SPOP Q165P DU145 cells
	EV	Colony No.	Survival efficiency	Average	Normalize survival fraction			Q165P	Colony No.	Survival efficiency	Average	Normalize survival fraction
0 uM	125 cells\ well	73	0.584				0 uM	125 cells\ well	92	0.736
		63	0.504						77	0.616
		64	0.512	0.533333	1				81	0.648	0.666667	1
0.25 uM	250 cells\ well	132	0.528				0.25 uM	250 cells\ well	164	0.656
		118	0.472						129	0.516
		126	0.504	0.501333	0.94				134	0.536	0.569333	0.854
0.25 uM	250 cells\ well	102	0.408				0.25 uM	250 cells\ well	132	0.528
		127	0.508						129	0.516
		114	0.456	0.457333	0.8575				99	0.396	0.48	0.72
0.5 uM	250 cells\ well	102	0.408				0.5 uM	250 cells\ well	95	0.38
		104	0.416						98	0.392
		93	0.372	0.398667	0.7475				104	0.416	0.396	0.594
1 uM	500 cells\ well	130	0.26				1 uM	500 cells\ well	138	0.276
		137	0.274						144	0.288
		131	0.262	0.265333	0.4975				105	0.21	0.258	0.387
2 uM	500 cells\ well	92	0.184				2 uM	500 cells\ well	96	0.192
		94	0.188						83	0.166
		79	0.158	0.176667	0.33125				96	0.192	0.183333	0.275
4 uM	1000 cells\ well	93	0.093				4 uM	1000 cells\ well	69	0.069
		74	0.074						59	0.059
		64	0.064	0.077	0.144375				68	0.068	0.0653333	0.098
8 uM	2000 cells\ well	77	0.0385				8 uM	2000 cells\ well	68	0.034
		59	0.0295						47	0.0235
		78	0.039	0.0356667	0.066875				62	0.031	0.0295	0.04425

## Sheet: Fig 4E
Fig 4E. The quantification data of clonogenic survival in EV and SPOP Q165P DU145 cells after NEO2734 treatment
	EV	EV	Q165P	Q165P
	DMSO	NEO2734	DMSO	NEO2734
Experiment 1	126	56	131	39
Experiment 2	101	59	119	47
Experiment 3	114	72	148	24
Experiment 4	91	54	124	37
	T. Test
EV DMSO vs NEO2734	0.0078712
EV DMSO vs F133V DMSO	0.046865
F133V DMSO vs NEO2735	0.00334163

## Sheet: Fig 4F
Fig 4F. The enrichment of BRD4 at c-MYC enhancer and RAC1 promoter was analyzed using qPCR (DU145 cells)
							1/(2^DCT) X									1/(2^DCT) X
		ChIP: BRD4				1/(2^DCT)	20				ChIP: IgG				1/(2^DCT)	20
		Input	Average	MYC enhancer	ΔMYC enhancer-Input	MYC enhancer	MYC enhancer				Input	Average	MYC enhancer	ΔMYC enhancer-Input	MYC enhancer	MYC enhancer
	DU145-DMSO	26.34	26.2667	30.83	4.56333	0.042296	0.845921			DU145-DMSO	26.34	26.2667	34.51	8.24333	0.00329997	0.0659993
		26.3	26.2667	31.43	5.16333	0.027905	0.5581				26.3	26.2667	34.31	8.04333	0.00379066	0.0758133
		26.16	26.2667	31.09	4.82333	0.0353209	0.706418				26.16	26.2667	34.57	8.30333	0.00316554	0.0633108
	DU145-JQ1	25.36	25.31	31.67	6.36	0.0121744	0.243489			DU145-JQ1	25.36	25.31	34.65	9.34	0.00154305	0.030861
		25.36	25.31	31.71	6.4	0.0118415	0.236831				25.36	25.31	34.49	9.18	0.00172403	0.0344806
		25.21	25.31	31.89	6.58	0.0104526	0.209051				25.21	25.31	34.87	9.56	0.00132481	0.0264962
	DU145-CPI-637	25.27	25.1567	29.47	4.31333	0.0502988	1.00598			DU145-CPI-637	25.27	25.1567	34.55	9.39333	0.00148705	0.029741
		25.2	25.1567	30.03	4.87333	0.0341178	0.682355				25.2	25.1567	34.51	9.35333	0.00152885	0.0305771
		25	25.1567	30.04	4.88333	0.0338821	0.677642				25	25.1567	34.42	9.26333	0.00162727	0.0325453		T. Test	DU145 (DMSO) + DU145 (JQ1)	0.00481875
	DU145-JQ1+CPI-637	25.73	25.6633	32.36	6.69667	0.00964056	0.192811			DU145-JQ1+CPI-637	25.73	25.6633	35.44	9.77667	0.00114007	0.0228013			DU145 (JQ1+CPi637) + DU145(NEO2734)	0.44048
		25.67	25.6633	32.11	6.44667	0.0114646	0.229293				25.67	25.6633	35.19	9.52667	0.00135577	0.0271155
		25.59	25.6633	32.49	6.82667	0.00880985	0.176197				25.59	25.6633	36.17	10.5067	0.00068735	0.013747
	DU145-EP06	26.01	25.7667	32.98	7.21333	0.00673861	0.134772			DU145-EP06	26.01	25.7667	36.06	10.2933	0.000796889	0.0159378
		25.55	25.7667	32.41	6.64333	0.0100036	0.200072				25.55	25.7667	36.09	10.3233	0.000780489	0.0156098
		25.74	25.7667	32.44	6.67333	0.00979775	0.195955				25.74	25.7667	35.72	9.95333	0.00100867	0.0201734
							1/(2^DCT) X									1/(2^DCT) X
		ChIP: BRD4				1/(2^DCT)	20				ChIP: IgG				1/(2^DCT)	20
		Input	Average	RAC1	ΔRAC1-Input	RAC1	RAC1				Input	Average	RAC1	ΔRAC1-Input	RAC1	RAC1
	DU145-DMSO	25.53	25.75	31.73	5.98	0.0158431	0.316862			DU145-DMSO	25.53	25.75	34.98	9.23	0.0016653	0.0333061
		25.83	25.75	32.14	6.39	0.0119239	0.238478				25.83	25.75	35.77	10.02	0.000963118	0.0192624
		25.89	25.75	32.26	6.51	0.0109722	0.219445				25.89	25.75	35.6	9.85	0.00108356	0.0216713
	DU145-JQ1	25.38	25.5667	33.28	7.71333	0.00476492	0.0952983			DU145-JQ1	25.38	25.5667	35.89	10.3233	0.000780489	0.0156098
		25.76	25.5667	33.67	8.10333	0.00363625	0.072725				25.76	25.5667	35.56	9.99333	0.000981086	0.0196217
		25.56	25.5667	32.74	7.17333	0.00692806	0.138561				25.56	25.5667	36.03	10.4633	0.000708309	0.0141662
	DU145-CPI-637	25.14	25.21	31.13	5.92	0.0165159	0.330318			DU145-CPI-637	25.14	25.21	36.26	11.05	0.000471649	0.00943297
		25.43	25.21	31.21	6	0.015625	0.3125				25.43	25.21	35.19	9.98	0.000990195	0.0198039
		25.06	25.21	31.28	6.07	0.014885	0.297699				25.06	25.21	36.44	11.23	0.000416326	0.00832651		T. Test	C4-2 (DMSO) + C4-2 (JQ1)	0.0117499
	DU145-JQ1+CPI-637	25.28	25.1933	34.01	8.81667	0.00221778	0.0443556			DU145-JQ1+CPI-637	25.28	25.1933	35.06	9.86667	0.00107112	0.0214224			C4-2 (JQ1+CPi637) + C4-2 (NEO2734)	0.30539
		25.3	25.1933	33.02	7.82667	0.00440493	0.0880985				25.3	25.1933	36.3	11.1067	0.000453482	0.00906964
		25	25.1933	33.63	8.43667	0.00288609	0.0577219				25	25.1933	35.28	10.0867	0.000919625	0.0183925
	DU145-EP06	25.69	25.5633	33.55	7.98667	0.00394252	0.0788504			DU145-EP06	25.69	25.5633	36.88	11.3167	0.000392052	0.00784104
		25.56	25.5633	33.46	7.89667	0.0041963	0.083926				25.56	25.5633	35.24	9.67667	0.00122189	0.0244379
		25.44	25.5633	33.64	8.07667	0.00370409	0.0740817				25.44	25.5633	35.86	10.2967	0.00079505	0.015901

## Sheet: Fig 4G
						1/(2^DCT) X								1/(2^DCT) X
Fig 4G. The level of Ac-H3 at c-MYC enhancer and RAC1 promoter is analyzed using qPCR (DU145 cells)
	ChIP: Ac-H3				1/(2^DCT)	20				ChIP: IgG			1/(2^DCT)	20
	Input	Average	Myc enhancer	Δmyc enhancer-Input	Myc enhancer	Myc enhancer			Input	Average	Myc enhancer	Δmyc enhancer-Input	Myc enhancer	Myc enhancer
DU145-DMSO	24.23	24.79	26.85	2.06	0.239816	4.79632		DU145-DMSO	23.73	23.79	29.58	5.79	0.0180733	0.361465
	24.22	24.79	27.47	2.68	0.156041	3.12083			23.72	23.79	29.57	5.78	0.018199	0.363979
	24.43	24.79	27.01	2.22	0.214641	4.29283			23.93	23.79	30.39	6.6	0.0103087	0.206173
DU145-JQ1	24.6	25.26	27.47	2.21	0.216134	4.32269		DU145-JQ1	24.1	24.26	30.68	6.42	0.0116785	0.23357
	24.88	25.26	27.15	1.89	0.269807	5.39614			24.38	24.26	31.15	6.89	0.00843147	0.168629
	24.8	25.26	27.39	2.13	0.228458	4.56916			24.3	24.26	30.97	6.71	0.00955188	0.191038
DU145-CPI-637	24.73	25.13	29.09	3.96	0.0642571	1.28514		DU145-CPI-637	24.23	24.13	31.01	6.88	0.00849012	0.169802
	24.63	25.13	29.23	4.1	0.0583146	1.16629			24.13	24.13	29.61	5.48	0.0224056	0.448111		T. Test	DU145 (DMSO) + DU145 (JQ1)	0.307703
	24.52	25.13	28.69	3.56	0.0847878	1.69576			24.02	24.13	30.45	6.32	0.0125167	0.250334			DU145 (DMSO) + DU145 (CPi637)	0.00673293
DU145-JQ1+CPI-637	25.02	25.51	29.09	3.58	0.0836205	1.67241		DU145-JQ1+CPI-637	24.52	24.51	31.19	6.68	0.00975258	0.195052			DU145 (JQ1+CPi637) + DU145(NEO2734)	0.00970861
	24.83	25.51	29.26	3.75	0.0743254	1.48651			24.33	24.51	31.84	7.33	0.00621513	0.124303
	25.19	25.51	29.79	4.28	0.0514744	1.02949			24.69	24.51	31.56	7.05	0.00754638	0.150928
DU145-EP06	24.59	25.04	30.666	5.626	0.0202491	0.404982		DU145-EP06	24.39	24.41	31.72	7.31	0.00630189	0.126038
	24.65	25.04	30.322	5.282	0.0257016	0.514031			24.45	24.41	31.47	7.06	0.00749425	0.149885
	24.39	25.04	30.24	5.2	0.0272047	0.544094			24.39	24.41	31.06	6.65	0.0099575	0.19915
						1/(2^DCT) X								1/(2^DCT) X
		ChIP: Ac-H3			1/(2^DCT)	20				ChIP: IgG			1/(2^DCT)	20
	Input	Average	RAC1	ΔRAC1-Input	RAC1	RAC1			Input	Average	RAC1	ΔRAC1-Input	RAC1	RAC1
DU145-DMSO	25.02	25.49	29.71	4.22	0.0536603	1.07321		DU145-DMSO	24.52	24.49	32.48	7.99	0.00393342	0.0786684
	24.86	25.49	29.98	4.49	0.0445016	0.890031			24.36	24.49	31.59	7.1	0.00728932	0.145786
	25.08	25.49	29.73	4.24	0.0529216	1.05843			24.58	24.49	31.64	7.15	0.00704102	0.14082
DU145-JQ1	25.23	25.59	29.57	3.98	0.0633725	1.26745		DU145-JQ1	24.73	24.59	32.41	7.82	0.00442533	0.0885066
	25.02	25.59	29.89	4.3	0.0507658	1.01532			24.52	24.59	33.19	8.6	0.00257716	0.0515433
	25.01	25.59	29.78	4.19	0.0547879	1.09576			24.51	24.59	31.85	7.26	0.00652412	0.130482
DU145-CPI-637	24.33	24.93	30.31	5.38	0.0240137	0.480273		DU145-CPI-637	23.83	23.93	31.15	7.22	0.00670754	0.134151
	24.52	24.93	30.91	5.98	0.0158431	0.316862			24.02	23.93	31.76	7.83	0.00439476	0.0878952		T. Test	DU145 (DMSO) + DU145 (JQ1)	0.277733
	24.43	24.93	30.48	5.55	0.0213444	0.426888			23.93	23.93	31.83	7.9	0.00418662	0.0837323			DU145 (DMSO) + DU145 (CPi637)	0.00139462
DU145-JQ1+CPI-637	25.67	26.11	31.84	5.73	0.0188407	0.376815		DU145-JQ1+CPI-637	25.17	25.11	32.48	7.37	0.00604518	0.120904			DU145 (JQ1+CPi637) + DU145(NEO2734)	0.00197595
	25.65	26.11	32.06	5.95	0.016176	0.32352			25.15	25.11	32.54	7.43	0.00579892	0.115978
	25.51	26.11	31.79	5.68	0.0195052	0.390103			25.01	25.11	32.41	7.3	0.00634572	0.126914
DU145-EP06	25	25.43	32.54	7.11	0.00723897	0.144779		DU145-EP06	24.5	24.43	32.82	8.39	0.00298098	0.0596195
	24.86	25.43	33.06	7.63	0.00504825	0.100965			24.36	24.43	32.68	8.25	0.00328475	0.065695
	24.92	25.43	32.22	6.79	0.00903663	0.180733			24.42	24.43	32.67	8.24	0.0033076	0.066152

## Sheet: Fig 5C
Fig 5C. The quantification of tumor growth in PDX mouse models after the drug treatment
WT													Q165P
1st measurement	2018-07-21												1st measurement
Vehicle	124.636	151.552	108.657	133.38	93.946	93.397	100.581	93.58	115.164	137.245			Vehicle	132.508	161.123	115.52	141.804	99.879	99.296	106.933	122.483	110.503	134.44
JQ1	113.413	146.7	119.7	113.451	101.293	100.313	94.52	115.82	137.8	139.83			JQ1	118.804	153.673	125.389	118.843	106.107	105.081	105.4	137.219	119.213	123.452
CPi637	119.7	129.026	106.02	140.083	87.719	119.119	110.35	116.945	141.5	98.86			CPi637	119.504	128.814	105.846	139.854	87.575	118.923	104.253	129.25	97.056	136.621
CPi637 + JQ1	99.575	119.7	96.271	125.987	135.117	108.006							CPi637 + JQ1	107.444	129.159	103.878	135.943	145.794	116.54
EP06	106.828	93.1285	115.007	115.796	105.688	122.455	109.817						EP06	120.946	105.436	120.33	131.099	119.655	138.639	134.206
2nd measurement													2nd measurement
Vehicle	204.206	247.624	144.246	246.611	200.285	145.35	100.668	342.091	172.591	200.045			Vehicle	236.449	286.723	232.052	285.55	231.909	168.3	116.563	396.106	199.843	167.022
JQ1	142.42	153.748	153.376	136.8	140.22	108.657	131.178	107.816	102.125	130.28			JQ1	164.908	151.312	177.593	158.4	162.36	125.814	151.891	124.84	118.25	178.024
CPi637	126.616	114.09	118.832	157.252	136.468	151.01	140.594	117.99	130.7	213.75			CPi637	146.608	132.104	137.595	182.081	158.015	247.5	162.793	136.62	151.01	175.279
CPi637 + JQ1	114.95	117.8	124.36	137.75	144.894	104.785							CPi637 + JQ1	114.95	117.8	125.95	137.75	154.045	104.785
EP06	119.7	136.8	116.63	74.419	140.594	136.8	126.824						EP06	119.7	136.8	136.8	192.392	119.54	74.4192	145.38
3rd measurement													3rd measurement
Vehicle	142.862	192.481	349.6	421.572	222.752	261.9	475	261.899	243.2	259.097			Vehicle	180.458	243.134	441.6	532.512	281.371	330.821	600	330.821	307.2	327.281
JQ1	229.781	232.453	150.516	130.447	162.925	96.307	122.134	93.397	227.109	118.772			JQ1	290.25	293.625	190.125	164.775	205.8	121.651	154.275	117.975	286.875	150.028
CPi637	253.828	122.134	136.561	153.9	127.832	140.481	164.331	114.09	260.091	116.28			CPi637	320.625	154.275	172.498	194.4	161.472	177.45	207.576	144.113	328.536	146.88
CPi637 + JQ1	133.475	126.16	134.005	148.39	138.966	123.025							CPi637 + JQ1	146.12	138.112	147.01	162.448	152.131	134.68
EP06	132.722	107.766	119.7	103.399	132.301	136.8	140.481						EP06	145.295	117.975	131.04	113.195	144.835	149.76	153.79
4th measurement													4th measurement
Vehicle	554.002	348.566	97.614	12.825	200.391	512.102	475	287.451	495.258	475			Vehicle	758.107	476.986	133.578	17.55	274.219	700.772	650	393.354	677.721	650
JQ1	113.206	227.109	232.75	200.391	114.95	274.36	273.6	153.9	179.101	67.331			JQ1	154.913	310.781	318.5	274.219	157.3	375.44	374.4	210.6	245.086	92.138
CPi637	268.402	186.2	227.109	170.584	246.924	213.228	254.311	171.32	170.584	203.533			CPi637	367.286	24.8	310.781	233.431	337.896	291.785	348.005	234.437	233.431	278.519
CPi637 + JQ1	143.07	135.185	167.675	179.664	114.532	171.846							CPi637 + JQ1	143.07	135.185	167.675	179.664	114.532	171.845
EP06	119.7	128.221	124.518	127.813	136.468	136.192	124.636						EP06	109.7	124.636	124.518	127.813	136.468	136.192	138.221
5th measurement													5th measurement
Vehicle	165.834	75.0767	365.513	288.8	365.512	475.166	577.43	600.614	380.742	438.615			Vehicle	257.25	116.462	567	448	567	737.1	895.737	931.7	590.625	680.4
JQ1	247.105	199.001	243.224	190.371	210.535	259.92	260.942	274.541	199.001	266.459			JQ1	383.32	308.7	377.3	295.312	326.592	403.2	404.785	425.88	308.7	413.343
CPi637	288.8	191.821	232.168	273.078	279.78	212.268	259.92	288.8	268.584	194.94			CPi637	448	297.562	360.15	423.612	434.007	329.28	403.2	448	416.64	302.4
CPi637 + JQ1	158.701	177.295	147.612	167.07	181.882	199.126							CPi637 + JQ1	166.254	185.734	154.638	175.022	190.538	208.603
EP06	157.252	140.006	152.054	153.32	137.595	147.423	162.394						EP06	149.76	145.134	129.81	146.016	138.04	140.4	150.86
6th measurement													6th measurement
Vehicle	646.38	824.808	648.375	360.347	265.784	577.366	714.833	498.75	498.75	523.688			Vehicle	907.2	1157.62	910	505.75	373.03	810.337	1003.27	700	700	735
JQ1	332.006	308.602	263.126	308.602	377.948	246.881	421.344	268.826	298.452	231.451			JQ1	423.612	393.75	335.727	393.75	482.23	315	537.6	343	380.8	295.312
CPi637	347.609	231.451	479.937	277.741	68.578	422.167	562.659	356.743	156.874	118.503			CPi637	443.52	295.312	612.36	354.375	87.5	538.65	717.907	455.175	200.158	151.2
CPi637 + JQ1	215.558	227.601	203.573	181.466	210.646	288.484							CPi637 + JQ1	180.082	190.143	170.069	151.601	175.978	241.006
EP06	136.117	146.282	164.363	188.067	164.363	177.006	186.033						EP06	96.658	118.078	117.901	133.545	116.716	125.694	116.716
7th measurement													7th measurement
Vehicle	584.25	849.139	902.357	862.125	816.644	855	617.5	924.507	889.2	775.912			Vehicle	861	1251.36	1329.79	1270.5	1203.47	1260	910	1362.43	1310.4	1143.45
JQ1	463.537	476.721	217.749	334.4	203.261	331.976	187.643	380.903	307.23	309.688			JQ1	621.006	638.669	291.722	448	272.312	444.752	251.388	510.3	411.6	414.893
CPi637	465.548	342.334	358.631	405.763	288.028	380.903	300.96	270.206	276.563	334.4			CPi637	623.7	448	480.462	543.606	458.629	510.3	403.2	361.998	370.516	385.875
CPi637 + JQ1	257.413	219.092	218.425	226.613	163.801	265.324							CPi637 + JQ1	215.86	183.725	183.165	190.031	137.359	222.493
EP06	171.547	168.713	182.991	132.767	180.213	158.004	208.45						EP06	117.84	115.893	125.701	91.201	104.537	112.537	149.367
T.Test
SPOP WT Vehicle versus Q165P Vehicle	1.69349e-05
SPOP WT Vehicle versus JQ1	9.44413e-09
SPOP Q165P Vehicle versus JQ2	2.09653e-09
Q165P JQ1 versus NEO2734	2.17496e-05
Q165P CPi637 versus NEO2735	2.534e-08

## Sheet: Fig 5E
Fig 5E. The quantification of PSA, TMPRSS2, NKX3.1 mRNA levels in drug-treated PDX tumors
						1/(2^DCT) X								1/(2^DCT) X		T. Test	PSA
					1/(2^DCT)	1000							1/(2^DCT)	1000		WT (Vehicle) vs WT (JQ1)	0.000824188
	GAPDH	Average GADPD	PSA	ΔPSA GAPDH	PSA	PSA			GAPDH	Average GADPD	TRMPSS2	ΔTMPRSS2 GAPDH	TMPRSS2	TMPRSS2		WT (Vehicle) vs WT (CPI637)	0.000254091
WT-Vehicle	17.43	17.3967	20.67	3.27333	0.103426	103.426		WT-Vehicle	17.43	17.3967	21.19	3.79333	0.0721262	72.1262		WT (Vehicle) vs WT (JQ1+CPI637)	0.000210947
	17.48	17.3967	20.36	2.96333	0.128218	128.218			17.48	17.3967	20.96	3.56333	0.0845921	84.5921		WT (Vehicle) vs WT (NEO2734)	0.000188117
	17.28	17.3967	20.41	3.01333	0.12385	123.85			17.28	17.3967	21.01	3.61333	0.0817106	81.7106		Q165P (Vehicle) vs Q165P (JQ1)	0.000693675
WT-JQ1	18.5	18.3767	22.79	4.41333	0.0469304	46.9304		WT-JQ1	18.5	18.3767	23.21	4.83333	0.0350769	35.0769		Q165P (Vehicle) vs Q165P (CPI637)	0.000153449
	18.35	18.3767	22.68	4.30333	0.0506486	50.6486			18.35	18.3767	23.1	4.72333	0.037856	37.856		Q165P (Vehicle) vs Q165P (JQ1+CPI637)	0.000142045
	18.28	18.3767	22.75	4.37333	0.0482498	48.2498			18.28	18.3767	23.19	4.81333	0.0355666	35.5666		Q165P (Vehicle) vs Q165P (NEO2734)	0.000125564
WT-CPi637	19.29	19.2133	24.49	5.27667	0.0257968	25.7968		WT-CPi637	19.29	19.2133	24.02	4.80667	0.0357313	35.7313
	19.29	19.2133	24.64	5.42667	0.0232493	23.2493			19.29	19.2133	24.01	4.79667	0.0359799	35.9799		T. Test	TMPRSS2
	19.06	19.2133	24.77	5.55667	0.021246	21.246			19.06	19.2133	24.31	5.09667	0.0292247	29.2247		WT (Vehicle) vs WT (JQ1)	0.00036084
WT-JQ1+CPi637	19.23	19.2267	25.033	5.80629	0.0178703	17.8703		WT-JQ1+CPi637	19.23	19.2267	25.4384	6.2117	0.0134925	13.4925		WT (Vehicle) vs WT (CPI637)	0.000466868
	19.26	19.2267	24.8111	5.58448	0.0208403	20.8403			19.26	19.2267	24.447	5.22038	0.0268232	26.8232		WT (Vehicle) vs WT (JQ1+CPI637)	0.000391749
	19.19	19.2267	24.866	5.63933	0.0200628	20.0628			19.19	19.2267	24.8209	5.5942	0.0207003	20.7003		WT (Vehicle) vs WT (NEO2734)	7.17483e-05
WT-EP06	18.05	18.0867	24.04	5.95333	0.0161387	16.1387		WT-EP06	18.05	18.0867	24.17	6.08333	0.014748	14.748		Q165P (Vehicle) vs Q165P (JQ1)	0.000286352
	18.08	18.0867	23.87	5.78333	0.018157	18.157			18.08	18.0867	24.09	6.00333	0.0155889	15.5889		Q165P (Vehicle) vs Q165P (CPI637)	6.55538e-05
	18.13	18.0867	23.98	5.89333	0.016824	16.824			18.13	18.0867	24.05	5.96333	0.0160272	16.0272		Q165P (Vehicle) vs Q165P (JQ1+CPI637)	0.371472
Q165P-Vehicle	17.552	17.5184	19.81	2.29156	0.204255	204.255		Q165P-Vehicle	17.552	17.5184	20.34	2.82156	0.141458	141.458		Q165P (Vehicle) vs Q165P (NEO2734)	4.03653e-05
	17.6024	17.5184	19.5	1.98156	0.253217	253.217			17.6024	17.5184	20.11	2.59156	0.165907	165.907
	17.401	17.5184	19.55	2.03156	0.244591	244.591			17.401	17.5184	20.16	2.64156	0.160255	160.255
Q165P-JQ1	19.0021	18.8754	22.4	3.52459	0.0868945	86.8945		Q165P-JQ1	19.0021	18.8754	22.84	3.96459	0.064053	64.053		T. Test	NK3.1
	18.848	18.8754	22.29	3.41459	0.093779	93.779			18.848	18.8754	22.73	3.85459	0.0691278	69.1278		WT (Vehicle) vs WT (JQ1)	0.000147097
	18.7761	18.8754	22.37	3.49459	0.0887204	88.7204			18.7761	18.8754	22.82	3.94459	0.0649471	64.9471		WT (Vehicle) vs WT (CPI637)	6.11934e-05
Q165P-CPi637	19.425	19.3478	24.66	5.31217	0.0251696	25.1696		Q165P-CPi637	19.425	19.3478	24.5	5.15217	0.0281217	28.1217		WT (Vehicle) vs WT (JQ1+CPI637)	7.12488e-05
	19.425	19.3478	24.81	5.46217	0.0226841	22.6841			19.425	19.3478	24.59	5.24217	0.026421	26.421		WT (Vehicle) vs WT (NEO2734)	4.84823e-05
	19.1934	19.3478	24.94	5.59217	0.0207295	20.7295			19.1934	19.3478	24.49	5.14217	0.0283173	28.3173		Q165P (Vehicle) vs Q165P (JQ1)	0.00101891
Q165P-JQ1+CPi637	19.3646	19.3613	25.21	5.84875	0.0173521	17.3521		Q165P-JQ1+CPi637	19.3646	19.3613	25.61	6.24875	0.0131504	13.1504		Q165P (Vehicle) vs Q165P (CPI637)	6.04194e-05
	19.3948	19.3613	24.98	5.61875	0.0203511	20.3511			19.3948	19.3613	25.61	6.24875	0.0131504	13.1504		Q165P (Vehicle) vs Q165P (JQ1+CPI637)	0.53043
	19.3243	19.3613	25.04	5.67875	0.0195221	19.5221			19.3243	19.3613	24.99	5.62875	0.0202106	20.2106		Q165P (Vehicle) vs Q165P (NEO2734)	3.74674e-05
Q165P-EP06	19.416	19.4554	25.86	6.40458	0.011804	11.804		Q165P-EP06	19.416	19.4554	26	6.54458	0.0107123	10.7123
	19.4482	19.4554	25.68	6.22458	0.0133726	13.3726			19.4482	19.4554	25.91	6.45458	0.0114019	11.4019
	19.502	19.4554	25.79	6.33458	0.0123908	12.3908			19.502	19.4554	25.87	6.41458	0.0117225	11.7225
						1/(2^DCT) X
					1/(2^DCT)	1000
	GAPDH	Average GADPD	NKX3.1	ΔNKX3.1 GAPDH	NK3.1	NKX3.1
WT-Vehicle	17.43	17.3967	20.93	3.53333	0.0863696	86.3696
	17.48	17.3967	20.76	3.36333	0.0971708	97.1708
	17.28	17.3967	20.69	3.29333	0.102002	102.002
WT-JQ1	18.5	18.3767	23.49	5.11333	0.0288891	28.8891
	18.35	18.3767	23.45	5.07333	0.0297012	29.7012
	18.28	18.3767	23.41	5.03333	0.0305362	30.5362
WT-CPi637	19.29	19.2133	25.46	6.24667	0.0131694	13.1694
	19.29	19.2133	25.41	6.19667	0.0136338	13.6338
	19.06	19.2133	25.35	6.13667	0.0142128	14.2128
WT-JQ1+CPi637	19.23	19.2267	25.7499	6.52327	0.0108718	10.8718
	19.26	19.2267	25.2137	5.98701	0.0157663	15.7663
	19.19	19.2267	25.4513	6.22467	0.0133718	13.3718
WT-EP06	18.05	18.0867	25.02	6.93333	0.00818199	8.18199
	18.08	18.0867	24.91	6.82333	0.00883023	8.83023
	18.13	18.0867	24.85	6.76333	0.00920521	9.20521
Q165P-Vehicle	17.552	17.5184	20.07	2.55156	0.170571	170.571
	17.6024	17.5184	19.9	2.38156	0.191902	191.902
	17.401	17.5184	19.83	2.31156	0.201443	201.443
Q165P-JQ1	19.0021	18.8754	22.13	3.25459	0.104778	104.778
	18.848	18.8754	22.09	3.21459	0.107724	107.724
	18.7761	18.8754	22.04	3.16459	0.111523	111.523
Q165P-CPi637	19.425	19.3478	24.64	5.29217	0.025521	25.521
	19.425	19.3478	24.59	5.24217	0.026421	26.421
	19.1934	19.3478	24.53	5.18217	0.0275429	27.5429
Q165P-JQ1+CPi637	19.3646	19.3613	24.93	5.56875	0.0210688	21.0688
	19.3948	19.3613	24.39	5.02875	0.0306335	30.6335
	19.3243	19.3613	24.63	5.26875	0.0259388	25.9388
Q165P-EP06	19.416	19.4554	26.91	7.45458	0.00570095	5.70095
	19.4482	19.4554	26.79	7.33458	0.00619542	6.19542
	19.502	19.4554	26.73	7.27458	0.00645852	6.45852

[truncated: 13 more sheets: Fig 6D, Fig 6F, Fig 7B, Fig 7C, Fig 7E, Fig 7H, Fig EV1E, Fig EV2A, Fig EV2B, Fig EV4B, Fig EV4D, Fig EV5D, Fig EV5G]
