# Supplementary material for: The novel BET‐CBP/p300 dual inhibitor NEO2734 is active in SPOP mutant and wild‐type prostate cancer
Source: EMBO Mol Med. 2019 Sep 26;11(11):e10659. doi: 10.15252/emmm.201910659 (PMC6835201; doi:10.15252/emmm.201910659)
Supplement: Supplementary file 4 — Source Data for Expanded View [file EMMM-11-e10659-s010.zip]

Archive with 5 entries (4 files):
- EMM-2019-10659-V3_SourceDataForFigureEV3B.pdf
- __MACOSX/
- __MACOSX/._EMM-2019-10659-V3_SourceDataForFigureEV3B.pdf
- EMM-2019-10659-V3_SourceDataForFigureEV4C.pdf
- __MACOSX/._EMM-2019-10659-V3_SourceDataForFigureEV4C.pdf
